# Supplementary material for: Comparing Transcriptome and Stem Anatomy Analysis Reveals That the Phenylpropanoid Pathway Is a Key Driving Factor for Lodging Resistance in Brassica rapa
Source: Plants (Basel). 2026 Apr 7;15(7):1134. doi: 10.3390/plants15071134 (PMC13074873; doi:10.3390/plants15071134)
Supplement: Supplementary file 1 [file plants-15-01134-s001.zip]

Archive with 1 entries (1 files):
- plants-4209952-supplementary.pdf
